# Supplementary material for: TGFBI Facilitates Myogenesis and Limits Fibrosis in Mouse Skeletal Muscle Regeneration
Source: Int J Mol Sci. 2025 Sep 17;26(18):9042. doi: 10.3390/ijms26189042 (PMC12469635; doi:10.3390/ijms26189042)
Supplement: Supplementary file 1 [file ijms-26-09042-s001.zip]

Archive with 1 entries (1 files):
- ijms-3860339-supplementary.pdf
